# Supplementary material for: Analysing the Potency of a Seasonal Influenza Vaccine Using Reference Antisera from Heterologous Strains
Source: Vaccines (Basel). 2024 May 30;12(6):596. doi: 10.3390/vaccines12060596 (PMC11209104; doi:10.3390/vaccines12060596)
Supplement: Supplementary file 1 [file vaccines-12-00596-s001.zip]

Archive with 1 entries (1 files):
- vaccines-2985539-supplementary.pdf
